# Supplementary material for: New Pyrazolo-Benzimidazole Mannich Bases with Antimicrobial and Antibiofilm Activities
Source: Antibiotics (Basel). 2022 Aug 12;11(8):1094. doi: 10.3390/antibiotics11081094 (PMC9405415; doi:10.3390/antibiotics11081094)
Supplement: Supplementary file 1 [file antibiotics-11-01094-s001.zip]

Archive with 1 entries (1 files):
- antibiotics-1826953-supplementary.pdf
